# Supplementary material for: Prediction of tumor regression grading in rectal cancer neoadjuvant chemoradiotherapy: a habitat radiomics analysis of imaging biomarker
Source: BMC Med Imaging. 2026 May 5;26:308. doi: 10.1186/s12880-026-02397-x (PMC13289560; doi:10.1186/s12880-026-02397-x)
Supplement: Supplementary file 2 — Supplementary Material 2 [file 12880_2026_2397_MOESM2_ESM.xlsx]

## Sheet: 完整数据
患者编号	医师A-医师B DICE值	医师A勾画体积(cm³)	医师B勾画体积(cm³)	交集体积(cm³)
P001	0.9148	154.33	159.107	143.366
P002	0.8831	37.17	39.495	33.851
P003	0.6791	172.746	203.69	127.819
P004	0.9662	54.264	54.408	52.5
P005	0.8783	53.948	50.094	45.69
P006	0.8783	117.779	122.905	105.696
P007	0.969	145.901	148.72	142.744
P008	0.9284	68.432	65.565	62.202
P009	0.8665	52.406	56.767	47.3
P010	0.9171	91.396	90.007	83.182
P011	0.8668	109.281	107.883	94.119
P012	0.8667	89.643	90.607	78.111
P013	0.9021	93.304	95.067	84.965
P014	0.7943	57.736	62.015	47.559
P015	0.8038	32.627	34.213	26.863
P016	0.8619	174.265	158.947	143.598
P017	0.8394	74.651	74.302	62.515
P018	0.9057	101.127	104.849	93.276
P019	0.8446	44.909	46.649	38.665
P020	0.8194	126.726	135.391	107.389
P021	0.9633	164.431	166.268	159.281
P022	0.8787	42.217	43.659	37.729
P023	0.8934	173.105	161.899	149.646
P024	0.8188	167.603	185.648	144.621
P025	0.8628	132.537	140.643	117.85
P026	0.8955	77.199	83.129	71.787
P027	0.8325	138.303	128.437	111.03
P028	0.9088	122.002	124.95	112.215
P029	0.86	33.638	31.403	27.968
P030	0.8754	105.44	102.514	91.021
P031	0.8599	103.948	100.004	87.689
P032	0.9826	17.026	16.63	16.535
P033	0.8893	27.775	26.343	24.063
P034	0.8371	109.104	112.567	92.78
P035	0.9311	102.274	103.327	95.718
P036	0.829	105.535	111.88	90.119
P037	0.9004	69.236	73.25	64.147
P038	0.792	127.531	106.697	92.754
P039	0.8236	120.513	118.46	98.409
P040	0.8998	49.625	48.602	44.192
P041	0.9269	90.67	94.781	85.948
P042	0.8986	77.868	74.094	68.277
P043	0.8842	120.505	110.202	101.996
P044	0.8749	21.361	22.116	19.019
P045	0.8161	82.408	83.239	67.592
P046	0.854	59.859	59.73	51.065
P047	0.867	161.564	158.656	138.815
P048	0.9429	73.055	72.443	68.595
P049	0.9072	105.446	100.788	93.548
P050	0.8018	26.036	25.494	20.658
P051	0.9062	97.094	94.369	86.752
P052	0.8707	55.18	55.202	48.055
P053	0.8562	176.429	162.281	145.002
P054	0.9206	116.828	122.298	110.07
P055	0.9415	165.751	158.54	152.66
P056	0.9366	29.906	31.523	28.767
P057	0.848	174.377	176.877	148.932
P058	0.8745	22.023	22.379	19.415
P059	0.9066	110.825	106.911	98.7
P060	0.9388	51.991	54.69	50.076
P061	0.866	65.788	66.711	57.372
P062	0.8807	96.59	97.576	85.501
P063	0.8347	168.119	154.926	134.823
P064	0.8302	88.448	84.077	71.615
P065	0.9306	93.566	95.028	87.753
P066	0.9578	83.433	82.37	79.403
P067	0.8864	26.683	26.369	23.513
P068	0.9402	27.341	28.214	26.116
P069	0.9081	137.375	144.642	128.05
P070	0.8577	127.9	118.595	105.709
P071	0.9081	165.112	161.032	148.086
P072	0.9669	68.419	68.912	66.393
P073	0.8882	27.115	27.576	24.288
P074	0.9682	61.17	61.177	59.228
P075	0.759	156.855	157.814	119.417
P076	0.9311	89.389	88.71	82.914
P077	0.8944	76.142	82.312	70.861
P078	0.875	146.854	142.252	126.484
P079	0.8946	149.389	138.526	128.784
P080	0.7906	38.98	36.634	29.89
P081	0.879	59.796	60.247	52.759
P082	0.9079	98.48	97.928	89.16
P083	0.9639	38.879	38.855	37.464
P084	0.8641	96.866	103.086	86.389
P085	0.8496	135.703	149.188	121.022
P086	0.8649	47.932	48.925	41.886
P087	0.9358	145.602	137.408	132.42
P088	0.9064	39.083	37.625	34.764
P089	0.8635	80.586	76.082	67.641
P090	0.9157	28.38	28.744	26.154
P091	0.8949	48.606	45.042	41.903
P092	0.9384	28.781	27.649	26.477
P093	0.8549	84.472	85.459	72.637
P094	0.8736	165.537	165.368	144.539
P095	0.8704	105.222	98.103	88.487
P096	0.8168	140.427	140.892	114.891
P097	0.9048	76.148	79.873	70.584
P098	0.9031	47.099	48.829	43.316
P099	0.8903	73.806	78.205	67.668
P100	0.8783	81.656	77.248	69.783
P101	0.8192	39.035	38.613	31.805
P102	0.869	110.89	104.797	93.716
P103	0.8729	39.448	40.272	34.794
P104	0.8499	176.543	174.692	149.257
P105	0.8819	173.394	185	158.034
P106	0.9102	159.886	156.992	144.211
P107	0.9843	132.263	135.446	131.753
P108	0.8987	55.67	56.484	50.396
P109	0.9029	36.536	37.92	33.613
P110	0.8863	61.131	60.683	53.982
P111	0.7941	169.153	161.578	131.317
P112	0.8887	151.483	143.651	131.143
P113	0.893	94.406	97.228	85.564
P114	0.7562	20.042	22.989	16.27
P115	0.8804	54.754	50.791	46.461
P116	0.9051	162.824	156.902	144.692
P117	0.8883	150.524	153.228	134.912
P118	0.8316	54.617	50.218	43.59
P119	0.9471	132.312	127.272	122.926
P120	0.9276	167.842	161.393	152.699
P121	0.9296	99.965	96.23	91.191
	0.8823±0.0498

## Sheet: 统计摘要
指标	数值
总患者数量	133
DICE值平均值	0.8808
DICE值标准差	0.0519
DICE值最小值	0.6791
DICE值最大值	0.9995
DICE值中位数	0.8819
医师A体积平均值(cm³)	94.549
医师A体积标准差(cm³)	47.962
医师A体积最小值(cm³)	17.026
医师A体积最大值(cm³)	176.543
医师B体积平均值(cm³)	94.070
医师B体积标准差(cm³)	47.519
医师B体积最小值(cm³)	16.630
医师B体积最大值(cm³)	203.690
交集体积平均值(cm³)	82.875
交集体积标准差(cm³)	41.672
交集体积最小值(cm³)	16.270
交集体积最大值(cm³)	160.787

## Sheet: DICE值分级
一致性等级	病例数	百分比
优秀一致性 (0.95-1.00)	11	8.3%
良好一致性 (0.90-0.95)	36	27.1%
中等一致性 (0.85-0.90)	54	40.6%
一般一致性 (0.80-0.85)	24	18.0%
较低一致性 (<0.80)	8	6.0%
